# Supplementary material for: Directive vs. Reductive Front-of-Pack Labels: Differences in Italian Consumers’ Responses to the Nutri-Score and the NutrInform Battery
Source: Foods. 2025 Nov 25;14(23):4033. doi: 10.3390/foods14234033 (PMC12691927; doi:10.3390/foods14234033)
Supplement: Supplementary file 1 [file foods-14-04033-s001.zip]

Archive with 2 entries (2 files):
- FoP label survey_supplementary.pdf
- Supplementary materials_FoP label survey.pdf
